# Supplementary material for: Clostridioides difficile specific DNA adenine methyltransferase CamA squeezes and flips adenine out of DNA helix
Source: Nat Commun. 2021 Jun 8;12:3436. doi: 10.1038/s41467-021-23693-w (PMC8187626; doi:10.1038/s41467-021-23693-w)
Supplement: Supplementary file 4 — Source Data [file 41467_2021_23693_MOESM4_ESM.xlsx]

## Sheet: Fig. 1
	Fig. 1a	SAM (µM)	[SAH]/[E] (min-1)					Fig. 1b	DNA (µM)	[SAH]/[E] (min-1)
		40	3.79375	3.79039					1	3.78637	3.1337
		30	3.43016	3.49495					0.5	3.6582	2.94954
		20	2.93219	3.18622					0.25	2.90681	2.84936
		10	1.74872	1.72554					0.125	2.12891	1.93002
		5	1.40195	1.33911					0.0625	1.6442	1.4895
		2.5	0.808199	0.776613					0.03125	0.901657	0.822099
		1.25	0.452352	0.345833

## Sheet: Fig. 3
	Fig. 3h	Left panel					Fig. 3i		DNA	[SAH]/[E] (min-1)
		DNA (nM)	SAH (nM)					dsDNA	Control	3.76435	3.94581	3.76639	3.54293	3.6656
		125	136.902	122.923					C1G	0.11162	0.07979	0.14091	0.13956
		250	260.188	263.884					A2G	0.08392	0.09158	0.1159	0.00215
		500	533.508	518.354					A3G	0.03619	0.06771	0.08713	0.11644
									A4G	0.04208	0.0848	0.07288	0.01398
		Right panel							A5G	0.07685	0.09747	0.03846	0.10568	0.13449	0.183746
		DNA (nM)	[SAH]/[DNA]						A6G	0.10214	0.11214	0.192287	0.109087
		125	1.09522	0.983387					G7A	3.95805	3.67066	3.86385	3.75665
		250	1.04075	1.05554					A6G/G7A	0.123051	0.143996
		500	1.06702	1.03671					No SAM	0.127603	0.142336	0.142042	0.166498	0.130032	0.149232
								ssDNA	top strand	0.173378	0.179196
									bottom strand	0.159123	0.200432

## Sheet: SI Fig. 1
	supplementary Fig. 1b	Up panel					supplementary Fig. 1c		pH	[SAH]/[E] (min-1)				supplementary Fig. 1d	NaCl (mM)	[SAH]/[E] (min-1)
		SAH (µM)	Fluorescence×103					Left panel (CBTP buffer)	5.5	0.524902	0.521989				0	0.647863	0.668763
		0.5	16.017	16.535					6.4	1.06536	1.06948				25	0.781868	0.803105
		1	31.716	31.313					7.1	1.20234	1.16419				50	1.29417	1.11661	1.3212	1.36518
		2	60.657	58.122					7.6	1.3659	1.31083				75	1.17817	1.17098
		4	104.157	109.031					8.1	0.779112	1.01549				100	1.9855	1.9613
									8.8	0.285471	0.323055				125	1.4525	1.45243
		Bottom panel						Middle panel (TRIS-buffer)	7	1.13122	1.09698				150	1.32333	1.25371
		SAH (µM)	Fluorescence×103						7.2	1.33986	1.36518				175	1.18254	1.23019
		0.03125	1.15	1.023					7.5	1.3212	1.36518
		0.0625	2.128	1.799					7.8	1.02103	0.97506
		0.125	3.863	4.273					8	0.595712	0.574031
		0.25	7.761	7.578					8.2	0.493139	0.50494
		0.5	14.027	16.37					8.4	0.34542	0.335334
		1	31.813	28.023			Right panel	TRIS	7.5	1.3212	1.36518
								HEPES	7.5	1.24113	1.2753
	supplementary Fig. 1e	Time (sec)	SAH (nM)				supplementary Fig. 1f	CamA (nM)	[SAH]/[E] (min-1)					supplementary Fig. 1g	Preincubation time(min)	[SAH]/[E] (min-1)				supplementary Fig. 1h	Temperature	[SAH]/[E] (min-1)
		20	46.5562	46.4825				200	3.47986	3.39733					2.5	3.24715	2.92508				37°C	4.2024	4.45481
		40	97.9742	82.1363				100	3.43939	3.44028					5	3.48523	3.41422				RT (~22°C)	3.60274	3.6885
		60	140.147	123.315				50	3.20642	3.33226					10	3.23389	3.40332
		80	164.567	151.123				25	2.98895	3.12727					20	2.99934	3.29105
		100	212.339	172.633				12.5	3.08307	3.1344
		120	241.842	203.61
		140	283.204	233.996
		160	290.571	283.315
		180	334.144	273.959
